# Supplementary material for: Electron-rich triarylphosphines as nucleophilic catalysts for oxa-Michael reactions
Source: Beilstein J Org Chem. 2021 Jul 21;17:1689–97. doi: 10.3762/bjoc.17.117 (PMC8313974; doi:10.3762/bjoc.17.117)
Supplement: File 2 — xyz Files of the calculated structures. [file Beilstein_J_Org_Chem-17-1689-s002.zip]

Archive with 20 entries (19 files):
- xyz-files/
- xyz-files/acrylamide.xyz
- xyz-files/acrylonitril.xyz
- xyz-files/dvs.xyz
- xyz-files/mmtpp-acrylamide.xyz
- xyz-files/mmtpp-acrylonitril.xyz
- xyz-files/mmtpp-dvs.xyz
- xyz-files/mmtpp.xyz
- xyz-files/pme3-acrylamide.xyz
- xyz-files/pme3-acrylonitril.xyz
- xyz-files/pme3-dvs.xyz
- xyz-files/pme3.xyz
- xyz-files/tmtpp-acrylamide.xyz
- xyz-files/tmtpp-acrylonitril.xyz
- xyz-files/tmtpp-dvs.xyz
- xyz-files/tmtpp.xyz
- xyz-files/tpp-acrylamide.xyz
- xyz-files/tpp-acrylonitril.xyz
- xyz-files/tpp-dvs.xyz
- xyz-files/tpp.xyz
