# Supplementary material for: Electron-rich triarylphosphines as nucleophilic catalysts for oxa-Michael reactions
Source: Beilstein J Org Chem. 2021 Jul 21;17:1689–97. doi: 10.3762/bjoc.17.117 (PMC8313974; doi:10.3762/bjoc.17.117)
Supplement: File 2 — xyz Files of the calculated structures. [file Beilstein_J_Org_Chem-17-1689-s002.zip › xyz-files/acrylamide.xyz]

10
 Energy =    -247.2832677400
 C   -6.4154698    3.2224418   -0.2149769  0.00    0.0000483    0.0001234   -0.0000570
 C   -5.2542815    2.5915044   -0.0807961  0.00    0.0000606    0.0001780    0.0000147
 C   -3.9603083    3.3358860   -0.0727932  0.00    0.0000508    0.0001179    0.0000299
 N   -2.8592316    2.5612441    0.0717722  0.00   -0.0000530   -0.0003481    0.0000946
 O   -3.8894989    4.5572926   -0.1877139  0.00    0.0002104   -0.0002037    0.0000857
 H   -2.9139031    1.5620383    0.1650754  0.00   -0.0001798   -0.0002287   -0.0000144
 H   -1.9510587    2.9957195    0.0856141  0.00   -0.0000185   -0.0003452    0.0000870
 H   -5.2157520    1.5132072    0.0271387  0.00   -0.0002843    0.0000710   -0.0000657
 H   -6.4454367    4.2995774   -0.3222202  0.00    0.0001876    0.0002733   -0.0000227
 H   -7.3539194    2.6845586   -0.2208701  0.00   -0.0000426    0.0004431   -0.0000991
