# Supplementary material for: Electron-rich triarylphosphines as nucleophilic catalysts for oxa-Michael reactions
Source: Beilstein J Org Chem. 2021 Jul 21;17:1689–97. doi: 10.3762/bjoc.17.117 (PMC8313974; doi:10.3762/bjoc.17.117)
Supplement: File 2 — xyz Files of the calculated structures. [file Beilstein_J_Org_Chem-17-1689-s002.zip › xyz-files/acrylonitril.xyz]

7
 Energy =    -170.8091099238
 C   -5.7439274    2.2130293    0.0019466  0.00   -0.0000064    0.0004382   -0.0000118
 C   -4.5038690    2.7010194   -0.0151356  0.00    0.0001735   -0.0001131    0.0000231
 H   -5.9396618    1.1497892    0.0377067  0.00   -0.0000951    0.0001191    0.0000156
 H   -6.5944842    2.8800916   -0.0199355  0.00    0.0000131    0.0001629   -0.0000581
 C   -3.3494499    1.8630073    0.0123753  0.00   -0.0000874   -0.0001680    0.0000742
 H   -4.3097624    3.7660168   -0.0509632  0.00    0.0001434   -0.0000314   -0.0000195
 N   -2.4025554    1.2050063    0.0340056  0.00   -0.0000050   -0.0003918    0.0001053
