# Supplementary material for: Electron-rich triarylphosphines as nucleophilic catalysts for oxa-Michael reactions
Source: Beilstein J Org Chem. 2021 Jul 21;17:1689–97. doi: 10.3762/bjoc.17.117 (PMC8313974; doi:10.3762/bjoc.17.117)
Supplement: File 2 — xyz Files of the calculated structures. [file Beilstein_J_Org_Chem-17-1689-s002.zip › xyz-files/dvs.xyz]

13
 Energy =    -704.5489378273
 C   -5.2302033   -0.2263614   -3.0318266  0.00    0.0003066   -0.0002502   -0.0001818
 C   -4.8363146    0.6486481   -2.1193118  0.00    0.0001494   -0.0002046   -0.0001453
 S   -3.5431125    0.2623214   -0.9741351  0.00    0.0001249   -0.0000384   -0.0000960
 C   -2.2198270    1.3209619   -1.4851448  0.00    0.0000159    0.0001018    0.0000225
 O   -3.1163852   -1.1071357   -1.1891013  0.00    0.0003032   -0.0000310   -0.0000618
 O   -3.9899488    0.6697051    0.3442096  0.00   -0.0000069   -0.0001328   -0.0000797
 H   -6.0437140    0.0071364   -3.7063476  0.00    0.0003216   -0.0003073   -0.0002166
 H   -4.7584579   -1.1963708   -3.1202656  0.00    0.0004317   -0.0001716   -0.0001612
 H   -5.2677794    1.6307903   -1.9753954  0.00    0.0000241   -0.0002571   -0.0001517
 C   -1.8252072    2.3381572   -0.7347714  0.00   -0.0001219    0.0001269    0.0000883
 H   -1.7722208    1.0363926   -2.4286209  0.00    0.0001209    0.0001629    0.0000508
 H   -2.3141353    2.5667708    0.2032953  0.00   -0.0002144    0.0000485    0.0000401
 H   -0.9941341    2.9605339   -1.0401645  0.00   -0.0001844    0.0002179    0.0001176
