# Supplementary material for: Electron-rich triarylphosphines as nucleophilic catalysts for oxa-Michael reactions
Source: Beilstein J Org Chem. 2021 Jul 21;17:1689–97. doi: 10.3762/bjoc.17.117 (PMC8313974; doi:10.3762/bjoc.17.117)
Supplement: File 2 — xyz Files of the calculated structures. [file Beilstein_J_Org_Chem-17-1689-s002.zip › xyz-files/mmtpp-acrylamide.xyz]

48
 Energy =   -1397.9025338360
 P   -1.8430977    3.0498194   -0.0021205  0.00   -0.0001671    0.0002904    0.0000119
 C   -3.1771377    4.2694594    0.0415644  0.00   -0.0003076    0.0003938   -0.0002855
 C   -1.4205846    2.5684089    1.6797871  0.00    0.0001566   -0.0000192   -0.0000122
 C   -2.4122830    1.5739735   -0.8560870  0.00    0.0001219   -0.0000575    0.0000258
 C   -0.3906877    3.7676700   -0.9099441  0.00   -0.0001930    0.0000070    0.0000273
 C    0.7551222    2.8475154   -1.0459216  0.00    0.0001474    0.0000747   -0.0000666
 H   -0.1132465    4.6628753   -0.3484715  0.00   -0.0000194    0.0000646   -0.0000581
 H   -0.8358136    4.0967887   -1.8547492  0.00   -0.0000505    0.0000637   -0.0000369
 C    1.9139182    3.0508408   -0.2983299  0.00   -0.0000987    0.0000841   -0.0002449
 H    0.6911405    2.0280807   -1.7476502  0.00   -0.0000029    0.0000950   -0.0000991
 C   -2.2726484    1.6924976    2.3645657  0.00    0.0001997   -0.0000025    0.0000109
 C   -2.0113782    1.3629074    3.6872417  0.00    0.0001883   -0.0000396    0.0000176
 C   -0.8938668    1.8945875    4.3271593  0.00    0.0002362    0.0000095   -0.0000244
 C   -0.0387625    2.7508706    3.6415299  0.00    0.0001554    0.0000355   -0.0000358
 C   -0.2955627    3.0966135    2.3182675  0.00    0.0000605    0.0000180   -0.0000774
 H   -3.1326495    1.2653348    1.8655987  0.00    0.0001457   -0.0000163    0.0000386
 H   -2.6733995    0.6888037    4.2144614  0.00    0.0002423   -0.0000325    0.0000246
 H    0.8398887    3.1490532    4.1314513  0.00    0.0001781    0.0000685   -0.0000864
 H    0.4049795    3.7307899    1.7872304  0.00    0.0000749    0.0000622   -0.0000800
 C   -3.7681558    4.6722728    1.2434612  0.00    0.0008904   -0.0009293    0.0004958
 C   -3.5613883    4.8922937   -1.1549457  0.00    0.0000171   -0.0000781   -0.0001087
 C   -4.7366085    5.6692308    1.2450863  0.00   -0.0000340   -0.0000488   -0.0000498
 C   -5.1208405    6.2760328    0.0533397  0.00   -0.0001082   -0.0000451    0.0002296
 C   -4.5307992    5.8867499   -1.1458632  0.00   -0.0000641   -0.0000757    0.0000157
 H   -3.4732526    4.2138419    2.1768496  0.00   -0.0010289    0.0008180    0.0022658
 H   -5.1891733    5.9727244    2.1796656  0.00    0.0006494   -0.0005280   -0.0016971
 H   -4.8219019    6.3586115   -2.0749180  0.00   -0.0001440   -0.0000490    0.0001097
 H   -3.1117005    4.6036345   -2.0955596  0.00   -0.0001073    0.0000274   -0.0000151
 C   -3.6106376    1.5212576   -1.5671692  0.00    0.0000228   -0.0000152    0.0000678
 C   -1.5917967    0.4323260   -0.8269183  0.00    0.0000341    0.0000243   -0.0000437
 C   -3.9891923    0.3712267   -2.2499661  0.00    0.0000233   -0.0000521    0.0000630
 C   -3.1594217   -0.7522923   -2.2250411  0.00    0.0000658    0.0000273    0.0000393
 C   -1.9590810   -0.7125625   -1.5042576  0.00    0.0000708    0.0000049   -0.0000195
 H   -1.3333316   -1.5943910   -1.4841954  0.00    0.0001055    0.0000340   -0.0000446
 H   -0.6649963    0.4478258   -0.2707321  0.00    0.0000943    0.0000596   -0.0000617
 H   -4.2728940    2.3747536   -1.5919297  0.00    0.0000012   -0.0000310    0.0000905
 H   -4.9252979    0.3630410   -2.7865847  0.00    0.0000032   -0.0000555    0.0000910
 O    2.0999952    3.9888422    0.5340283  0.00    0.0000498    0.0001814   -0.0000767
 N    2.9687296    2.1174523   -0.4491778  0.00    0.0000810    0.0001236   -0.0001557
 H    2.9876180    1.6273118   -1.3320863  0.00    0.0000174    0.0001682   -0.0001801
 H    3.8650759    2.5289463   -0.2311641  0.00    0.0000321    0.0001791   -0.0002081
 O   -3.4331079   -1.9192330   -2.8530070  0.00    0.0000449   -0.0000515    0.0000100
 C   -4.6424328   -2.0326163   -3.6065170  0.00    0.0000532   -0.0000425    0.0000815
 H   -4.6426575   -3.0385094   -4.0162195  0.00    0.0000540   -0.0000400    0.0000677
 H   -4.6662738   -1.3062191   -4.4216648  0.00   -0.0000101   -0.0000352    0.0000791
 H   -5.5175518   -1.8986171   -2.9670956  0.00    0.0000566   -0.0000699    0.0001048
 H   -0.6866541    1.6325031    5.3566928  0.00    0.0002593    0.0000215   -0.0000426
 H   -5.8744318    7.0524517    0.0588558  0.00   -0.0001129   -0.0000623    0.0001283
