# Supplementary material for: Electron-rich triarylphosphines as nucleophilic catalysts for oxa-Michael reactions
Source: Beilstein J Org Chem. 2021 Jul 21;17:1689–97. doi: 10.3762/bjoc.17.117 (PMC8313974; doi:10.3762/bjoc.17.117)
Supplement: File 2 — xyz Files of the calculated structures. [file Beilstein_J_Org_Chem-17-1689-s002.zip › xyz-files/mmtpp-acrylonitril.xyz]

45
 Energy =   -1321.4310783920
 P   -1.8975081    2.9746320    0.0352436  0.00   -0.0000731   -0.0000120    0.0000068
 C   -3.2379904    4.1841505    0.0199992  0.00   -0.0000380   -0.0000612    0.0000812
 C   -1.4878898    2.5488918    1.7251730  0.00    0.0000489    0.0000194   -0.0000153
 C   -2.4184242    1.4727459   -0.8065523  0.00    0.0000275    0.0000424    0.0000184
 C   -0.3731728    3.6635797   -0.8676178  0.00    0.0000153    0.0000905   -0.0000354
 C    0.7461968    2.7180946   -0.9915606  0.00   -0.0000683    0.0000798   -0.0000738
 H   -0.1312687    4.5748799   -0.3175399  0.00   -0.0000661    0.0000462   -0.0000197
 H   -0.7901341    3.9734162   -1.8279128  0.00   -0.0001100    0.0000883    0.0000020
 C    1.7320742    2.6294196   -0.0314453  0.00    0.0000252    0.0001648   -0.0001036
 H    0.7159480    1.9669917   -1.7667659  0.00   -0.0000231    0.0001418   -0.0000949
 C   -2.2460575    1.5874720    2.4129007  0.00    0.0001329   -0.0000118    0.0000034
 C   -1.9798752    1.2976481    3.7349242  0.00    0.0002054   -0.0000365    0.0000014
 C   -0.9386057    1.9567404    4.4029523  0.00    0.0001825   -0.0000113   -0.0000332
 C   -0.1739104    2.9102874    3.7268248  0.00    0.0001448    0.0000279   -0.0000602
 C   -0.4552573    3.2014008    2.3990165  0.00    0.0000398   -0.0000021   -0.0000463
 H   -3.0436152    1.0593052    1.9078293  0.00    0.0001300   -0.0000424    0.0000267
 H   -2.5583790    0.5576251    4.2706878  0.00    0.0002026   -0.0000333    0.0000127
 O   -0.7475292    1.5987711    5.6920715  0.00    0.0002347   -0.0000050   -0.0000404
 H    0.6443361    3.4187318    4.2120137  0.00    0.0001296    0.0000466   -0.0000555
 H    0.1613575    3.9304540    1.8955653  0.00    0.0000397    0.0001696   -0.0000170
 C   -3.8689721    4.5929232    1.1999781  0.00    0.0000402   -0.0000210    0.0003612
 C   -3.5858269    4.7958081   -1.1932739  0.00   -0.0000905    0.0000248    0.0000770
 C   -4.8429950    5.5832753    1.1626282  0.00   -0.0000194   -0.0001462    0.0000228
 C   -5.1921895    6.1782907   -0.0463108  0.00   -0.0000539   -0.0000052    0.0001965
 C   -4.5615541    5.7837659   -1.2230816  0.00   -0.0001299   -0.0000600    0.0001297
 H   -3.6012043    4.1403013    2.1446110  0.00    0.0000168    0.0000002   -0.0000161
 H   -5.3289355    5.8898602    2.0794200  0.00   -0.0000441   -0.0001125    0.0001691
 H   -4.8257589    6.2468808   -2.1644837  0.00   -0.0001674   -0.0000221    0.0001622
 H   -3.1030815    4.5026891   -2.1162827  0.00   -0.0000752    0.0000467    0.0000850
 C   -3.5834824    1.4058985   -1.5776475  0.00    0.0000123    0.0000186    0.0000634
 C   -1.5760864    0.3542651   -0.7236315  0.00    0.0000382    0.0000476    0.0000372
 C   -3.8975908    0.2388108   -2.2624008  0.00   -0.0000064    0.0000173    0.0000116
 C   -3.0530959   -0.8661951   -2.1872986  0.00    0.0000404    0.0000099    0.0000019
 C   -1.8956972   -0.8067631   -1.4176336  0.00    0.0000251    0.0000419    0.0000073
 H   -1.2422860   -1.6663958   -1.3498833  0.00    0.0000835    0.0000888   -0.0000981
 H   -0.6829773    0.3926334   -0.1169379  0.00    0.0000787    0.0000247   -0.0000566
 H   -4.2512879    2.2532426   -1.6386717  0.00   -0.0000214   -0.0000138    0.0000590
 H   -4.8042918    0.1915769   -2.8508088  0.00   -0.0000369   -0.0000259    0.0000989
 C    0.3121795    2.2128657    6.4315610  0.00    0.0002479    0.0000083   -0.0000702
 H    0.2747449    1.7709071    7.4229075  0.00    0.0002884   -0.0000040   -0.0000712
 H    0.1636645    3.2920292    6.5059303  0.00    0.0002108    0.0000064   -0.0000477
 H    1.2809367    2.0037644    5.9738316  0.00    0.0002317    0.0000436   -0.0001060
 H   -5.9504198    6.9497757   -0.0712926  0.00   -0.0001459   -0.0001140    0.0002034
 H   -3.3021476   -1.7741493   -2.7208949  0.00    0.0000328    0.0000184    0.0000145
 N    2.5768503    2.5829011    0.7819586  0.00    0.0000177    0.0001591   -0.0001362
