# Supplementary material for: Electron-rich triarylphosphines as nucleophilic catalysts for oxa-Michael reactions
Source: Beilstein J Org Chem. 2021 Jul 21;17:1689–97. doi: 10.3762/bjoc.17.117 (PMC8313974; doi:10.3762/bjoc.17.117)
Supplement: File 2 — xyz Files of the calculated structures. [file Beilstein_J_Org_Chem-17-1689-s002.zip › xyz-files/mmtpp-dvs.xyz]

51
 Energy =   -1855.1775057390
 P   -1.9443468    3.1408297    0.0134693  0.00   -0.0014562   -0.0002135   -0.0010140
 C   -3.5103080    4.0317154    0.1600724  0.00   -0.0000561   -0.0001853    0.0007021
 C   -1.2919280    2.8467822    1.6557712  0.00    0.0010321    0.0006206   -0.0003775
 C   -2.2205076    1.5635926   -0.8042827  0.00    0.0002082   -0.0004669    0.0009649
 C   -0.7382061    4.1686877   -1.0017463  0.00    0.0010371    0.0011053   -0.0008149
 C    0.4782659    3.4932786   -1.4798650  0.00   -0.0009428   -0.0018829    0.0009755
 H   -0.5200285    5.0258238   -0.3636672  0.00   -0.0000577   -0.0001056    0.0000009
 H   -1.3537925    4.5351118   -1.8256522  0.00   -0.0000080   -0.0000954   -0.0000450
 C   -1.5244154    1.6416185    2.3201818  0.00   -0.0001507    0.0000953    0.0001165
 C   -1.0788898    1.4431471    3.6193373  0.00    0.0002513   -0.0000647   -0.0000746
 C   -0.3956153    2.4698674    4.2772849  0.00   -0.0004678    0.0002397    0.0001403
 C   -0.1682114    3.6860260    3.6209416  0.00    0.0002209   -0.0000508   -0.0000959
 C   -0.6062538    3.8706391    2.3265322  0.00    0.0000722   -0.0000088   -0.0000641
 H   -2.0521657    0.8383524    1.8250089  0.00    0.0000423    0.0000027   -0.0000134
 H   -1.2657244    0.4963624    4.1017059  0.00    0.0000545    0.0000268   -0.0000070
 H    0.3733419    4.4654388    4.1387359  0.00    0.0000742    0.0000273   -0.0000598
 H   -0.3834521    4.8041673    1.8324202  0.00    0.0000714   -0.0000188   -0.0000532
 C   -4.1213875    4.2207662    1.4034457  0.00   -0.0005085   -0.0008499   -0.0000953
 C   -4.0976769    4.5808150   -0.9877947  0.00    0.0004679    0.0006166    0.0001691
 C   -5.3068300    4.9403662    1.4945756  0.00    0.0001703    0.0000998    0.0000401
 C   -5.8882786    5.4791805    0.3509367  0.00   -0.0000291   -0.0000677   -0.0000848
 C   -5.2826658    5.2985373   -0.8894970  0.00    0.0000420    0.0001014    0.0000144
 H   -3.6734376    3.8101327    2.2976512  0.00    0.0000783    0.0000556   -0.0000113
 H   -5.7750151    5.0800555    2.4597426  0.00    0.0000349    0.0000297   -0.0000090
 H   -5.7304336    5.7175220   -1.7807088  0.00    0.0000090   -0.0000209   -0.0000212
 H   -3.6417561    4.4460853   -1.9596620  0.00    0.0000177    0.0000210   -0.0000377
 C   -3.4413251    1.2396553   -1.4046855  0.00    0.0001976    0.0003378   -0.0007942
 C   -1.1457556    0.6672907   -0.8878819  0.00   -0.0002221   -0.0002438    0.0004398
 C   -3.5818416    0.0376766   -2.0872289  0.00   -0.0000159    0.0000690   -0.0000205
 C   -2.5092681   -0.8455129   -2.1774675  0.00   -0.0000122   -0.0000756    0.0000702
 C   -1.2949439   -0.5306584   -1.5755671  0.00   -0.0000653   -0.0000961    0.0000715
 H   -0.4626770   -1.2192048   -1.6373220  0.00   -0.0000180   -0.0000468    0.0000195
 H   -0.2077669    0.9021665   -0.4082645  0.00    0.0000030   -0.0000384   -0.0000211
 H   -4.2826434    1.9144710   -1.3377599  0.00    0.0000198   -0.0000005    0.0000044
 H   -4.5302153   -0.2094510   -2.5453580  0.00   -0.0000337   -0.0000499    0.0000556
 S    1.9108870    3.5128397   -0.6390104  0.00    0.0002799    0.0005584   -0.0001271
 H    0.4713944    2.8936896   -2.3764916  0.00    0.0002981    0.0003607   -0.0003157
 O    3.0447865    3.5341769   -1.5690126  0.00   -0.0000713    0.0000163    0.0000179
 O    1.8578422    4.5271274    0.4183916  0.00    0.0001200   -0.0000549   -0.0001670
 C    2.1539108    1.9487744    0.1850875  0.00   -0.0001329   -0.0001199   -0.0002004
 C    2.1544278    1.7772756    1.5004268  0.00    0.0001897   -0.0000402    0.0000200
 H    2.2867048    1.1323396   -0.5162316  0.00    0.0000142    0.0000033   -0.0001230
 H    2.0247082    2.6162942    2.1693645  0.00    0.0000194    0.0000202   -0.0001106
 H    2.2781079    0.7939544    1.9367658  0.00    0.0000221   -0.0000241   -0.0000609
 O    0.0856859    2.3806704    5.5364774  0.00    0.0004925   -0.0001365   -0.0001576
 C   -0.0889130    1.1609610    6.2620112  0.00   -0.0000607    0.0001402    0.0000136
 H    0.3804397    1.3219501    7.2280327  0.00    0.0000423    0.0000714   -0.0000002
 H    0.4004047    0.3284011    5.7522936  0.00    0.0001142    0.0000322    0.0000309
 H   -1.1481692    0.9362607    6.4029949  0.00    0.0000593    0.0000288   -0.0000640
 H   -6.8101426    6.0407443    0.4256884  0.00    0.0000532    0.0000469    0.0000069
 H   -2.6225695   -1.7806940   -2.7100104  0.00   -0.0000356   -0.0000300    0.0000092
