# Supplementary material for: Electron-rich triarylphosphines as nucleophilic catalysts for oxa-Michael reactions
Source: Beilstein J Org Chem. 2021 Jul 21;17:1689–97. doi: 10.3762/bjoc.17.117 (PMC8313974; doi:10.3762/bjoc.17.117)
Supplement: File 2 — xyz Files of the calculated structures. [file Beilstein_J_Org_Chem-17-1689-s002.zip › xyz-files/mmtpp.xyz]

38
 Energy =   -1150.6356454570
 P    0.4690494    1.2946575    0.9489823  0.00    0.0000121   -0.0000024    0.0000191
 C   -0.6322910    2.7189535    0.5565732  0.00   -0.0000672    0.0000460    0.0000002
 C    1.3543339    1.0132851   -0.6345473  0.00   -0.0000058   -0.0000067   -0.0000546
 C   -0.7185918   -0.1144637    0.9784532  0.00    0.0000138   -0.0000740    0.0000203
 C   -2.0427146   -0.0390214    0.5385439  0.00   -0.0000729   -0.0000311   -0.0000347
 C   -0.2470171   -1.3340891    1.4788483  0.00    0.0000038    0.0000523   -0.0000261
 C   -2.8721216   -1.1561886    0.5918504  0.00    0.0000017    0.0000441   -0.0000191
 C   -2.3884550   -2.3660733    1.0790335  0.00    0.0000403   -0.0000387    0.0000239
 C   -1.0704403   -2.4529008    1.5212213  0.00   -0.0000748   -0.0000402   -0.0000024
 H   -2.4314239    0.8931069    0.1513237  0.00    0.0000068   -0.0000081    0.0000096
 H   -3.8958306   -1.0805226    0.2473819  0.00   -0.0000108   -0.0000373    0.0000074
 H    0.7731317   -1.4093878    1.8368676  0.00   -0.0000115   -0.0000149   -0.0000078
 H   -0.6870904   -3.3889670    1.9070455  0.00    0.0000148    0.0000002   -0.0000150
 C   -0.8152234    3.2422659   -0.7258240  0.00    0.0000234   -0.0000757    0.0000343
 C   -1.3121728    3.3135756    1.6265427  0.00   -0.0000200   -0.0000012   -0.0000018
 C   -2.1682883    4.3882203    1.4177794  0.00   -0.0000237   -0.0000228    0.0000218
 C   -1.6624273    4.3274950   -0.9341434  0.00   -0.0000795    0.0000483    0.0000267
 C   -2.3441035    4.9005146    0.1344619  0.00   -0.0000109   -0.0000189   -0.0000398
 H   -1.1722490    2.9314971    2.6311220  0.00   -0.0000290   -0.0000098   -0.0000005
 H   -0.2968297    2.8032843   -1.5674925  0.00   -0.0000437    0.0000262   -0.0000173
 H   -1.7921387    4.7218643   -1.9341284  0.00   -0.0000156   -0.0000354   -0.0000038
 H   -2.6906091    4.8311003    2.2562600  0.00   -0.0000335   -0.0000227    0.0000028
 C    0.8850235    0.2058981   -1.6700297  0.00   -0.0000300    0.0000207    0.0000309
 C    1.6013873    0.0490688   -2.8539206  0.00   -0.0000051    0.0000149   -0.0000217
 C    2.8147005    0.7181951   -3.0209015  0.00   -0.0000221   -0.0000044    0.0000068
 C    3.3010024    1.5310697   -1.9917049  0.00   -0.0000158   -0.0000093   -0.0000468
 C    2.5825553    1.6657105   -0.8170415  0.00   -0.0000223    0.0000064    0.0000183
 H    4.2464627    2.0388147   -2.1293055  0.00   -0.0000299    0.0000255    0.0000223
 H    2.9822661    2.2900076   -0.0267278  0.00   -0.0000198    0.0000079   -0.0000113
 H    1.2042197   -0.5878977   -3.6297572  0.00   -0.0000208    0.0000070   -0.0000001
 O    3.5916858    0.6380264   -4.1343080  0.00   -0.0000310    0.0000401   -0.0000048
 H   -0.0556353   -0.3179864   -1.5642704  0.00   -0.0000098   -0.0000085   -0.0000214
 C    3.1523695   -0.1780290   -5.2190795  0.00   -0.0000254   -0.0000126   -0.0000261
 H    3.9174162   -0.0918961   -5.9857956  0.00   -0.0000214    0.0000223   -0.0000037
 H    2.1975078    0.1738963   -5.6168827  0.00   -0.0000145    0.0000187   -0.0000061
 H    3.0585473   -1.2231544   -4.9145708  0.00   -0.0000156    0.0000233   -0.0000047
 H   -3.0036106    5.7430509   -0.0293267  0.00   -0.0000320   -0.0000138    0.0000291
 H   -3.0338952   -3.2341004    1.1187870  0.00   -0.0000099   -0.0000067   -0.0000169
