# Supplementary material for: Electron-rich triarylphosphines as nucleophilic catalysts for oxa-Michael reactions
Source: Beilstein J Org Chem. 2021 Jul 21;17:1689–97. doi: 10.3762/bjoc.17.117 (PMC8313974; doi:10.3762/bjoc.17.117)
Supplement: File 2 — xyz Files of the calculated structures. [file Beilstein_J_Org_Chem-17-1689-s002.zip › xyz-files/pme3-acrylamide.xyz]

23
 Energy =    -708.3129293074
 P   -1.6148878    2.9998641   -0.4554250  0.00   -0.0000129    0.0000178    0.0000853
 C   -0.2748668    3.4173507   -1.6247450  0.00   -0.0001455    0.0003814    0.0001890
 C    0.8560895    2.4548416   -1.5001882  0.00   -0.0000740   -0.0000617   -0.0004680
 H    0.0282014    4.4387170   -1.3756469  0.00   -0.0000812   -0.0000436   -0.0002051
 H   -0.7351040    3.4316477   -2.6169186  0.00   -0.0002375   -0.0001259   -0.0000397
 C    1.8628076    2.6977128   -0.5728761  0.00   -0.0000004   -0.0000031   -0.0002842
 H    0.8567350    1.5633852   -2.1117625  0.00   -0.0002357   -0.0001384   -0.0000444
 O    1.9046067    3.6947918    0.2102565  0.00    0.0001093    0.0000545   -0.0003808
 N    2.9061262    1.7410028   -0.4458265  0.00   -0.0000312   -0.0000359   -0.0003413
 H    3.0962856    1.2058681   -1.2815711  0.00   -0.0000839   -0.0000501   -0.0003494
 H    3.7482076    2.1644657   -0.0813688  0.00    0.0000521    0.0000128   -0.0004758
 C   -1.0140689    3.0513572    1.2375982  0.00    0.0001342    0.0003500    0.0000572
 H   -0.8065370    4.0833737    1.5139106  0.00    0.0009981    0.0000983   -0.0003388
 H   -0.0841359    2.4897808    1.2925672  0.00   -0.0001596   -0.0004708    0.0001169
 H   -1.7630421    2.6278494    1.9064010  0.00   -0.0000077    0.0008958    0.0002299
 C   -2.1924731    1.3303578   -0.8081631  0.00    0.0003992   -0.0001269    0.0002685
 H   -2.6202466    1.2964491   -1.8100214  0.00   -0.0003508    0.0000002    0.0004288
 H   -2.9464363    1.0323318   -0.0809697  0.00    0.0001921    0.0000048    0.0005298
 H   -1.3407775    0.6539488   -0.7559979  0.00   -0.0000027    0.0000497    0.0000460
 C   -3.0368147    4.1129042   -0.5860265  0.00   -0.0002732   -0.0003190    0.0001464
 H   -2.7138053    5.1323397   -0.3757291  0.00    0.0000177    0.0000393    0.0002159
 H   -3.8123448    3.8288993    0.1250745  0.00    0.0000429    0.0000164    0.0002154
 H   -3.4422088    4.0687104   -1.5966515  0.00   -0.0000237    0.0000786    0.0002092
