# Supplementary material for: Electron-rich triarylphosphines as nucleophilic catalysts for oxa-Michael reactions
Source: Beilstein J Org Chem. 2021 Jul 21;17:1689–97. doi: 10.3762/bjoc.17.117 (PMC8313974; doi:10.3762/bjoc.17.117)
Supplement: File 2 — xyz Files of the calculated structures. [file Beilstein_J_Org_Chem-17-1689-s002.zip › xyz-files/pme3-acrylonitril.xyz]

20
 Energy =    -631.8402769198
 P   -1.5570990    3.4675555   -0.8564266  0.00    0.0000041   -0.0000701    0.0000702
 C    0.0300332    4.1632379   -1.4813908  0.00   -0.0001554    0.0000136   -0.0002062
 C    1.0777493    3.1074593   -1.6051015  0.00    0.0000070    0.0001525   -0.0003073
 H    0.2948449    4.9655009   -0.7860958  0.00   -0.0000676    0.0000872   -0.0002658
 H   -0.2076258    4.6370031   -2.4375180  0.00   -0.0003187    0.0000207   -0.0001908
 C    1.8101309    2.7052771   -0.5128493  0.00    0.0000733    0.0002021   -0.0004721
 H    1.1248417    2.5213486   -2.5111023  0.00   -0.0001768    0.0000901   -0.0003216
 N    2.4265300    2.3858719    0.4367341  0.00    0.0002616    0.0002347   -0.0005063
 C   -2.8922649    4.6853676   -0.7462579  0.00   -0.0000446   -0.0001578    0.0002148
 C   -1.2922179    2.7708278    0.7813535  0.00    0.0003098    0.0001477   -0.0000020
 H   -3.0858093    5.1011637   -1.7348547  0.00   -0.0002437   -0.0001750    0.0002289
 H   -2.5918271    5.4889698   -0.0740885  0.00   -0.0000010   -0.0001020    0.0001662
 H   -3.8030110    4.2222964   -0.3666857  0.00    0.0000127   -0.0002034    0.0003697
 H   -0.4554017    2.0754265    0.7424014  0.00    0.0003591    0.0000490   -0.0000861
 H   -2.1923198    2.2555978    1.1148003  0.00    0.0003510   -0.0001580    0.0001914
 H   -1.0531508    3.5725789    1.4795630  0.00    0.0003556    0.0000451   -0.0000202
 C   -2.0928947    2.1546675   -1.9647205  0.00   -0.0000970   -0.0002345    0.0002179
 H   -2.3363582    2.5779667   -2.9391435  0.00   -0.0002327   -0.0001492    0.0001790
 H   -2.9700549    1.6547655   -1.5563976  0.00    0.0000503   -0.0000743    0.0002497
 H   -1.2779350    1.4405377   -2.0730698  0.00   -0.0000232   -0.0000488    0.0000605
