# Supplementary material for: Electron-rich triarylphosphines as nucleophilic catalysts for oxa-Michael reactions
Source: Beilstein J Org Chem. 2021 Jul 21;17:1689–97. doi: 10.3762/bjoc.17.117 (PMC8313974; doi:10.3762/bjoc.17.117)
Supplement: File 2 — xyz Files of the calculated structures. [file Beilstein_J_Org_Chem-17-1689-s002.zip › xyz-files/pme3-dvs.xyz]

26
 Energy =   -1165.5846602000
 P   -1.9190123    3.0255568    0.0415131  0.00   -0.0000881   -0.0000066    0.0000311
 C   -0.9235103    4.1152978   -1.0407601  0.00    0.0000140   -0.0001327   -0.0000632
 C    0.3186864    3.4634336   -1.5364665  0.00    0.0000083   -0.0001923   -0.0000043
 H   -0.7098198    5.0077035   -0.4477663  0.00   -0.0000346   -0.0000843   -0.0001250
 H   -1.5905099    4.4220809   -1.8528296  0.00   -0.0000264   -0.0002102   -0.0000906
 S    1.8067381    3.7670758   -0.8763681  0.00   -0.0000454   -0.0000730    0.0000114
 H    0.3161189    2.8608020   -2.4309711  0.00   -0.0000898   -0.0002788    0.0000681
 O    2.8381975    3.8091479   -1.9196229  0.00   -0.0000566   -0.0003033   -0.0000243
 O    1.7212757    4.8868340    0.0689966  0.00   -0.0000339   -0.0001116   -0.0001332
 C    2.3432821    2.3657552    0.0919824  0.00   -0.0000314   -0.0000687    0.0001324
 C    2.5882882    2.4020121    1.3968029  0.00   -0.0000409    0.0000486    0.0000978
 H    2.4378994    1.4638589   -0.5024472  0.00   -0.0000772   -0.0001309    0.0002127
 H    2.4933659    3.3258335    1.9527475  0.00   -0.0000593    0.0001052    0.0000356
 H    2.8912370    1.5125132    1.9355884  0.00   -0.0000929    0.0001023    0.0002160
 C   -1.0260181    2.7218422    1.5700717  0.00   -0.0001033    0.0000777    0.0000954
 H   -0.8730702    3.6665261    2.0903435  0.00   -0.0000167    0.0001742   -0.0000140
 H   -0.0556261    2.2903311    1.3321315  0.00   -0.0000431    0.0001073    0.0001228
 H   -1.5914420    2.0396186    2.2037611  0.00   -0.0000617    0.0002018    0.0001471
 C   -3.5242834    3.7509323    0.4436697  0.00   -0.0000185    0.0000533   -0.0000258
 H   -4.0840207    3.9263532   -0.4746709  0.00   -0.0000327   -0.0000237   -0.0000423
 H   -3.3714852    4.7009021    0.9554999  0.00   -0.0000256    0.0001010   -0.0001217
 H   -4.0928201    3.0824701    1.0895815  0.00   -0.0000503    0.0001269    0.0000378
 C   -2.1972679    1.4546879   -0.7892225  0.00   -0.0000914   -0.0000996    0.0002633
 H   -1.2307345    1.0435938   -1.0774219  0.00   -0.0000623   -0.0001099    0.0002243
 H   -2.8016317    1.6160260   -1.6815444  0.00   -0.0000621   -0.0001824    0.0001756
 H   -2.7101869    0.7630013   -0.1225584  0.00   -0.0000832   -0.0000153    0.0002589
