# Supplementary material for: Electron-rich triarylphosphines as nucleophilic catalysts for oxa-Michael reactions
Source: Beilstein J Org Chem. 2021 Jul 21;17:1689–97. doi: 10.3762/bjoc.17.117 (PMC8313974; doi:10.3762/bjoc.17.117)
Supplement: File 2 — xyz Files of the calculated structures. [file Beilstein_J_Org_Chem-17-1689-s002.zip › xyz-files/pme3.xyz]

13
 Energy =    -461.0380864450
 P   -1.7186269    2.5819103   -0.2234419  0.00    0.0000337    0.0000494    0.0000776
 C    0.1099434    2.8068780   -0.0646292  0.00   -0.0000556   -0.0000182    0.0000212
 C   -2.1985785    4.2887389   -0.7486943  0.00    0.0000575   -0.0000608    0.0000629
 C   -2.1983342    2.6583615    1.5607879  0.00    0.0000628    0.0000402   -0.0000177
 H   -1.8440776    4.4719088   -1.7639003  0.00    0.0000127   -0.0000371   -0.0000043
 H   -1.7793747    5.0482028   -0.0838996  0.00    0.0000196   -0.0000144   -0.0000362
 H   -3.2856518    4.3788502   -0.7486857  0.00    0.0000168   -0.0000017    0.0000214
 H   -1.8444527    1.7627721    2.0731989  0.00    0.0000167    0.0000041    0.0000449
 H   -3.2854080    2.6892379    1.6458087  0.00    0.0000176    0.0000218    0.0000453
 H   -1.7785940    3.5388341    2.0538330  0.00    0.0000177   -0.0000196    0.0000300
 H    0.5498612    2.9352774   -1.0544950  0.00    0.0000074   -0.0000656   -0.0000053
 H    0.5495752    1.9170763    0.3879356  0.00    0.0000046   -0.0000530    0.0000137
 H    0.3573084    3.6765016    0.5493819  0.00    0.0000505   -0.0000676   -0.0000257
