# Supplementary material for: Electron-rich triarylphosphines as nucleophilic catalysts for oxa-Michael reactions
Source: Beilstein J Org Chem. 2021 Jul 21;17:1689–97. doi: 10.3762/bjoc.17.117 (PMC8313974; doi:10.3762/bjoc.17.117)
Supplement: File 2 — xyz Files of the calculated structures. [file Beilstein_J_Org_Chem-17-1689-s002.zip › xyz-files/tmtpp-acrylamide.xyz]

56
 Energy =   -1626.9434747700
 P   -1.8863770    3.0509573   -0.0026992  0.00    0.0000251    0.0000383   -0.0000189
 C   -3.2440526    4.2354804    0.0210715  0.00    0.0000062    0.0000093    0.0000231
 C   -1.4370796    2.6113332    1.6738536  0.00    0.0000823    0.0000336   -0.0000260
 C   -2.4228071    1.5434414   -0.8263259  0.00    0.0000367    0.0000087   -0.0000082
 C   -0.4620969    3.7855609   -0.9379819  0.00   -0.0000449    0.0000681   -0.0000355
 C    0.7138089    2.9024414   -1.0779036  0.00   -0.0000018    0.0000827   -0.0000901
 H   -0.2047649    4.6981500   -0.3948847  0.00   -0.0000043    0.0000557   -0.0000559
 H   -0.9253300    4.0878588   -1.8833406  0.00   -0.0000466    0.0000449   -0.0000383
 C    1.8726820    3.1517956   -0.3477201  0.00    0.0000120    0.0000901   -0.0001126
 H    0.6663042    2.0687020   -1.7641677  0.00   -0.0000080    0.0000801   -0.0000869
 C   -2.2628179    1.7380068    2.4007612  0.00    0.0001099    0.0000148   -0.0000190
 C   -1.9773396    1.4340871    3.7157958  0.00    0.0001510    0.0000153   -0.0000174
 C   -0.8473401    1.9880987    4.3330432  0.00    0.0001499    0.0000495   -0.0000420
 C   -0.0109977    2.8421179    3.6114193  0.00    0.0001214    0.0000496   -0.0000637
 C   -0.3081106    3.1535156    2.2893133  0.00    0.0000947    0.0000412   -0.0000509
 H   -3.1297424    1.2896063    1.9331532  0.00    0.0001037    0.0000016    0.0000203
 H   -2.6087021    0.7644562    4.2837325  0.00    0.0001793   -0.0000002   -0.0000054
 H    0.8772345    3.2629208    4.0569617  0.00    0.0001277    0.0000626   -0.0000881
 H    0.3808416    3.7858175    1.7400500  0.00    0.0000508    0.0000622   -0.0000811
 C   -3.8600079    4.6360884    1.2157112  0.00    0.0000291   -0.0000177    0.0000426
 C   -3.6500280    4.8412564   -1.1730276  0.00   -0.0000434    0.0000050    0.0000365
 C   -4.8526217    5.5968355    1.2110744  0.00    0.0000055   -0.0000191    0.0000740
 C   -5.2563107    6.1904882    0.0094075  0.00   -0.0000393   -0.0000362    0.0000876
 C   -4.6475220    5.8074961   -1.1887334  0.00   -0.0000572   -0.0000181    0.0000730
 H   -3.5576894    4.1979400    2.1565204  0.00    0.0000548   -0.0000133    0.0000373
 H   -5.3283968    5.9072897    2.1314013  0.00    0.0000334   -0.0000394    0.0000913
 H   -4.9350163    6.2512041   -2.1293886  0.00   -0.0000954   -0.0000230    0.0000792
 H   -3.1941392    4.5632837   -2.1139922  0.00   -0.0000614    0.0000180    0.0000303
 C   -3.6243896    1.4475321   -1.5266270  0.00    0.0000093    0.0000164    0.0000331
 C   -1.5735765    0.4237641   -0.7840353  0.00    0.0000445    0.0000507   -0.0000329
 C   -3.9801676    0.2755257   -2.1847263  0.00    0.0000081   -0.0000051    0.0000369
 C   -3.1224800   -0.8261553   -2.1455919  0.00    0.0000320    0.0000150    0.0000046
 C   -1.9172816   -0.7427310   -1.4368656  0.00    0.0000482    0.0000300   -0.0000340
 H   -1.2692861   -1.6080953   -1.4064375  0.00    0.0000728    0.0000507   -0.0000502
 H   -0.6428819    0.4739869   -0.2363280  0.00    0.0000558    0.0000443   -0.0000460
 H   -4.3069998    2.2847780   -1.5606119  0.00   -0.0000031   -0.0000098    0.0000360
 H   -4.9202726    0.2335672   -2.7128445  0.00   -0.0000027   -0.0000164    0.0000605
 O    2.0393376    4.1053980    0.4731644  0.00    0.0000126    0.0000997   -0.0001144
 N    2.9575287    2.2513791   -0.5003484  0.00    0.0000235    0.0001277   -0.0001546
 H    2.9857058    1.7605221   -1.3827634  0.00    0.0000057    0.0001177   -0.0001511
 H    3.8404774    2.6968685   -0.2949283  0.00    0.0000209    0.0001281   -0.0001689
 O   -3.3723441   -2.0122866   -2.7489222  0.00    0.0000310    0.0000124    0.0000131
 O   -6.2342582    7.1208802    0.1072288  0.00   -0.0000415   -0.0000427    0.0001177
 O   -0.6472705    1.6289821    5.6229250  0.00    0.0002042    0.0000288   -0.0000550
 C    0.4935844    2.1442523    6.3138259  0.00    0.0002084    0.0000485   -0.0000825
 H    0.4453030    1.7278985    7.3159130  0.00    0.0002445    0.0000460   -0.0000827
 H    0.4601159    3.2343201    6.3683183  0.00    0.0001914    0.0000490   -0.0000784
 H    1.4204525    1.8282347    5.8308541  0.00    0.0002020    0.0000682   -0.0001080
 C   -4.5855084   -2.1702459   -3.4873320  0.00    0.0000239   -0.0000052    0.0000415
 H   -4.5649704   -3.1837121   -3.8775450  0.00    0.0000265   -0.0000042    0.0000373
 H   -4.6358333   -1.4608714   -4.3162474  0.00   -0.0000158   -0.0000043    0.0000459
 H   -5.4575806   -2.0453427   -2.8418171  0.00    0.0000348   -0.0000250    0.0000649
 C   -6.6833855    7.7795515   -1.0793424  0.00   -0.0000903   -0.0000522    0.0001318
 H   -7.4535515    8.4748708   -0.7583844  0.00   -0.0000942   -0.0000670    0.0001559
 H   -7.1085472    7.0654981   -1.7879593  0.00   -0.0000977   -0.0000566    0.0001423
 H   -5.8689305    8.3305308   -1.5543661  0.00   -0.0001150   -0.0000359    0.0001131
