# Supplementary material for: Electron-rich triarylphosphines as nucleophilic catalysts for oxa-Michael reactions
Source: Beilstein J Org Chem. 2021 Jul 21;17:1689–97. doi: 10.3762/bjoc.17.117 (PMC8313974; doi:10.3762/bjoc.17.117)
Supplement: File 2 — xyz Files of the calculated structures. [file Beilstein_J_Org_Chem-17-1689-s002.zip › xyz-files/tmtpp-acrylonitril.xyz]

53
 Energy =   -1550.4712965210
 P   -1.8701323    2.9735441    0.0283311  0.00    0.0000147    0.0000367   -0.0000018
 C   -3.2064671    4.1796185   -0.0006514  0.00    0.0000040    0.0000085    0.0000433
 C   -1.4658504    2.5687805    1.7265068  0.00    0.0000589    0.0000228   -0.0000261
 C   -2.3927023    1.4666952   -0.7923316  0.00    0.0000012    0.0000008   -0.0000040
 C   -0.3526176    3.6495600   -0.8619167  0.00   -0.0000320    0.0000378   -0.0000477
 C    0.7695478    2.6958243   -0.9698301  0.00   -0.0000004    0.0000680   -0.0000734
 H   -0.1049575    4.5671143   -0.3240641  0.00    0.0000030    0.0000341   -0.0000501
 H   -0.7541324    3.9542382   -1.8311097  0.00   -0.0000489    0.0000307   -0.0000344
 C    1.7525914    2.6220341   -0.0077053  0.00    0.0000175    0.0000404   -0.0001036
 H    0.7360104    1.9314892   -1.7318529  0.00   -0.0000328    0.0000394   -0.0000809
 C   -2.2175203    1.6055080    2.4179357  0.00    0.0000950    0.0000052   -0.0000009
 C   -1.9566814    1.3293419    3.7444019  0.00    0.0001279    0.0000080   -0.0000035
 C   -0.9268212    2.0047685    4.4129674  0.00    0.0001411    0.0000152   -0.0000341
 C   -0.1681689    2.9605397    3.7333292  0.00    0.0001121    0.0000263   -0.0000507
 C   -0.4444275    3.2374286    2.4013605  0.00    0.0000774    0.0000208   -0.0000432
 H   -3.0055983    1.0643919    1.9116648  0.00    0.0000781    0.0000051    0.0000180
 H   -2.5304063    0.5873062    4.2825924  0.00    0.0001460    0.0000023    0.0000041
 O   -0.7392359    1.6594604    5.7068809  0.00    0.0001766    0.0000130   -0.0000416
 H    0.6421702    3.4811618    4.2189425  0.00    0.0001252    0.0000269   -0.0000731
 H    0.1682235    3.9679642    1.8951656  0.00    0.0000586    0.0000314   -0.0000620
 C   -3.8876145    4.5637923    1.1641745  0.00    0.0000304   -0.0000021    0.0000460
 C   -3.5325036    4.8139068   -1.2043399  0.00   -0.0000391    0.0000100    0.0000418
 C   -4.8675308    5.5360204    1.1196893  0.00    0.0000273   -0.0000021    0.0000859
 C   -5.1925589    6.1577054   -0.0922332  0.00   -0.0000167   -0.0000064    0.0000960
 C   -4.5175130    5.7916294   -1.2598312  0.00   -0.0000435    0.0000044    0.0000752
 H   -3.6483657    4.1008361    2.1115276  0.00    0.0000656    0.0000021    0.0000502
 H   -5.3956592    5.8327665    2.0156594  0.00    0.0000414   -0.0000148    0.0000996
 O   -6.1645758    7.0972288   -0.0335040  0.00   -0.0000183   -0.0000101    0.0001275
 H   -4.7439563    6.2573291   -2.2065124  0.00   -0.0000724    0.0000068    0.0000818
 H   -3.0235929    4.5484392   -2.1217086  0.00   -0.0000604    0.0000155    0.0000271
 C   -3.5554029    1.3942761   -1.5601178  0.00   -0.0000204    0.0000117    0.0000381
 C   -1.5669054    0.3313284   -0.7050183  0.00    0.0000119    0.0000313   -0.0000216
 C   -3.8956024    0.2303614   -2.2382189  0.00   -0.0000269    0.0000119    0.0000408
 C   -3.0612729   -0.8879335   -2.1533691  0.00   -0.0000164    0.0000206    0.0000140
 C   -1.8968534   -0.8282080   -1.3786810  0.00    0.0000055    0.0000217   -0.0000192
 H   -1.2678020   -1.7054821   -1.3134214  0.00    0.0000129    0.0000287   -0.0000366
 H   -0.6692587    0.3609418   -0.1045249  0.00    0.0000297    0.0000288   -0.0000432
 H   -4.2173390    2.2457594   -1.6322706  0.00   -0.0000270    0.0000088    0.0000587
 H   -4.8051977    0.2063030   -2.8182251  0.00   -0.0000447    0.0000059    0.0000669
 O   -3.3002981   -2.0682215   -2.7720008  0.00   -0.0000214    0.0000172    0.0000169
 C   -4.4729621   -2.2024926   -3.5774572  0.00   -0.0000461    0.0000111    0.0000481
 H   -4.4494369   -3.2157267   -3.9680911  0.00   -0.0000482    0.0000118    0.0000451
 H   -4.4635164   -1.4914660   -4.4064092  0.00   -0.0000736    0.0000153    0.0000504
 H   -5.3773454   -2.0620889   -2.9815037  0.00   -0.0000313    0.0000030    0.0000757
 C   -6.5400809    7.7802078   -1.2320201  0.00   -0.0000588   -0.0000117    0.0001362
 H   -7.3215334    8.4769517   -0.9430897  0.00   -0.0000579   -0.0000177    0.0001603
 H   -6.9300003    7.0821129   -1.9758657  0.00   -0.0000746   -0.0000127    0.0001441
 H   -5.6954318    8.3317010   -1.6502976  0.00   -0.0000728   -0.0000040    0.0001146
 C    0.3107614    2.2899147    6.4458044  0.00    0.0001944    0.0000162   -0.0000675
 H    0.2734783    1.8557669    7.4406614  0.00    0.0002248    0.0000144   -0.0000666
 H    0.1515069    3.3682091    6.5108863  0.00    0.0001876    0.0000182   -0.0000594
 H    1.2837650    2.0869880    5.9942180  0.00    0.0001846    0.0000271   -0.0000961
 N    2.5965849    2.5894141    0.8086943  0.00    0.0000380    0.0000518   -0.0001311
