# Supplementary material for: Electron-rich triarylphosphines as nucleophilic catalysts for oxa-Michael reactions
Source: Beilstein J Org Chem. 2021 Jul 21;17:1689–97. doi: 10.3762/bjoc.17.117 (PMC8313974; doi:10.3762/bjoc.17.117)
Supplement: File 2 — xyz Files of the calculated structures. [file Beilstein_J_Org_Chem-17-1689-s002.zip › xyz-files/tmtpp-dvs.xyz]

59
 Energy =   -2084.2183672800
 P   -1.9369267    3.1487073    0.0009307  0.00   -0.0004296   -0.0000011   -0.0005452
 C   -3.4956331    4.0377760    0.1520089  0.00    0.0000659   -0.0000640    0.0003796
 C   -1.2861866    2.8603491    1.6470587  0.00    0.0006794    0.0001211   -0.0002819
 C   -2.2150486    1.5743897   -0.8086348  0.00   -0.0000361   -0.0002745    0.0004953
 C   -0.7298726    4.1702363   -1.0011408  0.00   -0.0000709    0.0001966   -0.0004653
 C    0.4881077    3.4876559   -1.4786444  0.00   -0.0000841   -0.0008520    0.0005953
 H   -0.5056078    5.0277129   -0.3653800  0.00    0.0000510   -0.0000226   -0.0000652
 H   -1.3351328    4.5437234   -1.8299053  0.00    0.0000177   -0.0000377   -0.0000609
 C   -1.5052415    1.6512123    2.3076205  0.00   -0.0001265    0.0000631    0.0000474
 C   -1.0624114    1.4548411    3.6084870  0.00    0.0001761   -0.0000256   -0.0000596
 C   -0.3950373    2.4881818    4.2714260  0.00   -0.0000653    0.0000746    0.0000349
 C   -0.1807000    3.7087589    3.6189895  0.00    0.0000901   -0.0000072   -0.0000575
 C   -0.6162831    3.8907972    2.3233197  0.00    0.0000095    0.0000252   -0.0000317
 H   -2.0207108    0.8429376    1.8076438  0.00    0.0000229   -0.0000111    0.0000004
 H   -1.2388040    0.5043744    4.0875623  0.00    0.0000478   -0.0000062    0.0000100
 H    0.3487028    4.4937735    4.1409306  0.00    0.0001410   -0.0000009   -0.0000789
 H   -0.4050294    4.8289174    1.8326482  0.00    0.0000302    0.0000086   -0.0000536
 C   -4.1445750    4.1749555    1.3879325  0.00   -0.0001790   -0.0004000   -0.0000876
 C   -4.0716907    4.6313467   -0.9754367  0.00    0.0002230    0.0002714    0.0000494
 C   -5.3300202    4.8760038    1.4873265  0.00    0.0000795    0.0000394    0.0000020
 C   -5.9005114    5.4638386    0.3515582  0.00    0.0001054    0.0001260    0.0000125
 C   -5.2637214    5.3381103   -0.8864503  0.00    0.0000344   -0.0000126   -0.0000139
 H   -3.7175743    3.7335787    2.2778201  0.00    0.0001069    0.0000689    0.0000126
 H   -5.8332396    4.9840642    2.4383825  0.00    0.0000451    0.0000074    0.0000104
 H   -5.6797143    5.7826205   -1.7772816  0.00    0.0000133   -0.0000268   -0.0000312
 H   -3.6012110    4.5438363   -1.9458101  0.00    0.0000473    0.0000082   -0.0000248
 C   -3.4349291    1.2512209   -1.4040728  0.00    0.0001452    0.0001780   -0.0004100
 C   -1.1523030    0.6581547   -0.9008102  0.00   -0.0000666   -0.0001261    0.0001396
 C   -3.6038797    0.0530348   -2.0866376  0.00   -0.0000378   -0.0000543    0.0000764
 C   -2.5371894   -0.8453719   -2.1804744  0.00    0.0000317    0.0000208   -0.0001416
 C   -1.3123451   -0.5343009   -1.5773737  0.00   -0.0000631   -0.0001247    0.0001342
 H   -0.5003622   -1.2449845   -1.6497727  0.00    0.0000091   -0.0000331   -0.0000650
 H   -0.2064494    0.8802199   -0.4305925  0.00    0.0000247   -0.0000518    0.0000230
 H   -4.2727513    1.9309959   -1.3381710  0.00    0.0000083    0.0000120   -0.0000233
 H   -4.5612711   -0.1677283   -2.5326242  0.00   -0.0000475   -0.0000481    0.0000594
 S    1.9167069    3.4984547   -0.6357149  0.00    0.0000366    0.0002180   -0.0001156
 H    0.4786449    2.8858730   -2.3737943  0.00    0.0000671    0.0001312   -0.0002043
 O    3.0545329    3.5007839   -1.5624764  0.00    0.0000548   -0.0000806   -0.0001235
 O    1.8728367    4.5204080    0.4154664  0.00    0.0000638   -0.0000373   -0.0000687
 C    2.1480133    1.9393732    0.2024650  0.00    0.0000062   -0.0000748   -0.0001649
 C    2.1417333    1.7766836    1.5190127  0.00    0.0000962   -0.0000515   -0.0000399
 H    2.2775272    1.1165432   -0.4920959  0.00   -0.0000029   -0.0000829   -0.0000691
 H    2.0149960    2.6212903    2.1815198  0.00    0.0000543   -0.0000447   -0.0000765
 H    2.2548162    0.7953731    1.9627639  0.00    0.0000386   -0.0000505   -0.0000388
 O   -2.5949185   -2.0357582   -2.8204462  0.00   -0.0000986   -0.0001416    0.0002019
 O   -7.0599427    6.1302418    0.5502285  0.00   -0.0000227   -0.0000867   -0.0000265
 C   -7.6949345    6.7644708   -0.5633214  0.00    0.0000925    0.0000673    0.0000226
 H   -8.5916313    7.2307405   -0.1658085  0.00    0.0000634    0.0000484    0.0000170
 H   -7.9707160    6.0333015   -1.3260472  0.00    0.0000205   -0.0000012    0.0000139
 H   -7.0485619    7.5285642   -0.9999469  0.00    0.0000740    0.0000009   -0.0000297
 C   -3.8141522   -2.4202235   -3.4600379  0.00   -0.0000413   -0.0000294    0.0000149
 H   -3.6218902   -3.3932389   -3.9026442  0.00   -0.0000658   -0.0000634    0.0000473
 H   -4.0868578   -1.7100083   -4.2434314  0.00   -0.0000783   -0.0000368    0.0000595
 H   -4.6280495   -2.5025653   -2.7365213  0.00   -0.0000609   -0.0000598    0.0000863
 O    0.0830159    2.4020181    5.5329548  0.00    0.0002570   -0.0000353   -0.0001107
 C   -0.0786913    1.1781560    6.2536742  0.00    0.0000138    0.0000706    0.0000009
 H    0.3849521    1.3416299    7.2220898  0.00    0.0000900    0.0000488   -0.0000136
 H    0.4228558    0.3533044    5.7431922  0.00    0.0001088    0.0000158   -0.0000167
 H   -1.1355121    0.9392241    6.3900667  0.00    0.0000805    0.0000224   -0.0000318
