# Supplementary material for: Electron-rich triarylphosphines as nucleophilic catalysts for oxa-Michael reactions
Source: Beilstein J Org Chem. 2021 Jul 21;17:1689–97. doi: 10.3762/bjoc.17.117 (PMC8313974; doi:10.3762/bjoc.17.117)
Supplement: File 2 — xyz Files of the calculated structures. [file Beilstein_J_Org_Chem-17-1689-s002.zip › xyz-files/tmtpp.xyz]

46
 Energy =   -1379.6731930590
 P    0.4644496    1.2642088    0.9498471  0.00    0.0000277    0.0000256    0.0001259
 C   -0.6097586    2.7063094    0.5674820  0.00   -0.0000517    0.0000568   -0.0000390
 C    1.3525617    1.0054516   -0.6386448  0.00    0.0001402    0.0000170   -0.0000682
 C   -0.7370192   -0.1272275    0.9578551  0.00   -0.0001420   -0.0001279   -0.0000183
 C   -2.0424675   -0.0465815    0.4770723  0.00    0.0001657    0.0001072   -0.0000383
 C   -0.3085421   -1.3549932    1.4845132  0.00   -0.0000354    0.0000073    0.0000407
 C   -2.9015336   -1.1436929    0.5077325  0.00   -0.0000391   -0.0001189   -0.0000209
 C   -2.4502836   -2.3591415    1.0217112  0.00   -0.0000727    0.0000324   -0.0000685
 C   -1.1429171   -2.4577800    1.5102376  0.00   -0.0001146   -0.0000502    0.0000412
 H   -2.4099990    0.8853866    0.0687766  0.00   -0.0000702   -0.0000195   -0.0000118
 H   -3.9066808   -1.0369197    0.1282212  0.00   -0.0000190    0.0000432   -0.0000168
 H    0.6963871   -1.4493776    1.8791040  0.00    0.0000192   -0.0000425   -0.0000448
 H   -0.8061934   -3.4035887    1.9138407  0.00    0.0000162    0.0000138    0.0000183
 C   -0.8437934    3.1989325   -0.7148884  0.00   -0.0000144   -0.0001145    0.0000458
 C   -1.2374296    3.3544545    1.6418429  0.00    0.0000834    0.0000125    0.0000439
 C   -2.0774068    4.4345171    1.4396611  0.00    0.0000363    0.0000052   -0.0000481
 C   -1.6761357    4.2947183   -0.9360288  0.00   -0.0000333    0.0000072    0.0000256
 C   -2.3022604    4.9148591    0.1449571  0.00   -0.0000090    0.0000208   -0.0000188
 H   -1.0671960    3.0057912    2.6537497  0.00    0.0000006    0.0000046   -0.0000160
 H   -0.3726121    2.7286478   -1.5676043  0.00   -0.0000352    0.0000603   -0.0000741
 H   -1.8273131    4.6464857   -1.9455616  0.00    0.0000585   -0.0000067   -0.0000391
 O   -3.1355593    5.9863417    0.0434623  0.00    0.0000296   -0.0000253    0.0000071
 H   -2.5623607    4.9282305    2.2714583  0.00   -0.0000054   -0.0000554    0.0000293
 C    0.9226892    0.1531410   -1.6540102  0.00   -0.0000400   -0.0000430    0.0000654
 C    1.6394120    0.0109335   -2.8407460  0.00   -0.0000749   -0.0000550    0.0000169
 C    2.8121949    0.7417726   -3.0303206  0.00    0.0000561    0.0000457   -0.0000521
 C    3.2597069    1.6006305   -2.0206066  0.00    0.0000140   -0.0001292   -0.0001520
 C    2.5428241    1.7192166   -0.8436048  0.00   -0.0000356   -0.0000304    0.0000179
 H    4.1749781    2.1565796   -2.1755261  0.00    0.0000046    0.0000270    0.0000605
 H    2.9131277    2.3807235   -0.0691832  0.00   -0.0000345    0.0000322    0.0000066
 H    1.2726692   -0.6630152   -3.6003566  0.00    0.0000095   -0.0000472    0.0000292
 O    3.5860004    0.6828287   -4.1485954  0.00   -0.0000265   -0.0000165    0.0000790
 H    0.0123385   -0.4179218   -1.5296228  0.00    0.0000051   -0.0000267   -0.0000507
 O   -3.2009863   -3.4921782    1.0961916  0.00    0.0000434    0.0000057    0.0000173
 C   -4.5449500   -3.4545225    0.6200010  0.00   -0.0001167    0.0000281   -0.0000307
 H   -4.9454167   -4.4523563    0.7771457  0.00   -0.0000344    0.0000062   -0.0000118
 H   -4.5806681   -3.2120408   -0.4449129  0.00   -0.0000078   -0.0000001   -0.0000161
 H   -5.1425210   -2.7305728    1.1792966  0.00   -0.0000164    0.0000149   -0.0000085
 C    3.1849790   -0.1779140   -5.2128474  0.00   -0.0000275   -0.0001047   -0.0000704
 H    3.9383683   -0.0655381   -5.9877579  0.00    0.0000084   -0.0000266    0.0000158
 H    2.2090866    0.1122055   -5.6098349  0.00    0.0000154   -0.0000128    0.0000133
 H    3.1511138   -1.2203599   -4.8870469  0.00    0.0000072   -0.0000155    0.0000271
 C   -3.3991465    6.5273319   -1.2496778  0.00    0.0000332    0.0000255   -0.0000654
 H   -4.0759612    7.3625874   -1.0916021  0.00    0.0000225    0.0000092   -0.0000027
 H   -3.8780883    5.7888846   -1.8973019  0.00    0.0000069   -0.0000069   -0.0000004
 H   -2.4819271    6.8869219   -1.7223377  0.00    0.0000448   -0.0000038    0.0000028
