# Supplementary material for: Electron-rich triarylphosphines as nucleophilic catalysts for oxa-Michael reactions
Source: Beilstein J Org Chem. 2021 Jul 21;17:1689–97. doi: 10.3762/bjoc.17.117 (PMC8313974; doi:10.3762/bjoc.17.117)
Supplement: File 2 — xyz Files of the calculated structures. [file Beilstein_J_Org_Chem-17-1689-s002.zip › xyz-files/tpp-acrylamide.xyz]

44
 Energy =   -1283.3822899210
 P   -1.8534752    2.9484401   -0.0028905  0.00   -0.0002687    0.0003159    0.0000046
 C   -3.1916544    4.1625219    0.0047322  0.00   -0.0003704    0.0004632   -0.0004008
 C   -1.4396137    2.5042163    1.6902531  0.00    0.0001677   -0.0000376   -0.0000134
 C   -2.4075469    1.4426357   -0.8293578  0.00    0.0001080   -0.0000663    0.0000408
 C   -0.3960757    3.6432672   -0.9328985  0.00   -0.0001858   -0.0000335    0.0000059
 C    0.7532630    2.7281322   -1.0426933  0.00    0.0001972    0.0001178   -0.0000588
 H   -0.1271938    4.5548306   -0.3941148  0.00   -0.0000687    0.0000604   -0.0000873
 H   -0.8448092    3.9427223   -1.8854749  0.00   -0.0001040    0.0000485   -0.0000429
 C    1.9059769    2.9510147   -0.2891457  0.00   -0.0001822   -0.0000515   -0.0004249
 H    0.6985418    1.8945442   -1.7282608  0.00   -0.0000186    0.0000797   -0.0001134
 C   -2.2964251    1.6465263    2.3923328  0.00    0.0002214   -0.0000042    0.0000269
 C   -2.0404127    1.3480195    3.7232207  0.00    0.0002087   -0.0000399    0.0000243
 C   -0.9240134    1.8926343    4.3543719  0.00    0.0002687    0.0000343   -0.0000228
 C   -0.0646891    2.7307367    3.6519700  0.00    0.0001688    0.0000561   -0.0000417
 C   -0.3158302    3.0454836    2.3198476  0.00    0.0000524    0.0000076   -0.0001141
 H   -3.1562425    1.2096816    1.9015114  0.00    0.0001613   -0.0000194    0.0000546
 H   -2.7058736    0.6881928    4.2639200  0.00    0.0002798   -0.0000286    0.0000451
 H    0.8126665    3.1391104    4.1357078  0.00    0.0001950    0.0000947   -0.0001181
 H    0.3872098    3.6663209    1.7763862  0.00    0.0000568    0.0000689   -0.0000977
 C   -3.7880653    4.5931551    1.1944389  0.00    0.0010824   -0.0011453    0.0006251
 C   -3.5719665    4.7555092   -1.2082008  0.00   -0.0000042   -0.0001271   -0.0001520
 C   -4.7581900    5.5879304    1.1680231  0.00   -0.0000649   -0.0000654   -0.0000848
 C   -5.1386836    6.1649008   -0.0396819  0.00   -0.0001519   -0.0000738    0.0002604
 C   -4.5432353    5.7479176   -1.2268139  0.00   -0.0000966   -0.0001252   -0.0000076
 H   -3.4959613    4.1579874    2.1396985  0.00   -0.0013065    0.0010719    0.0027462
 H   -5.2150554    5.9130601    2.0931809  0.00    0.0007905   -0.0007097   -0.0021131
 H   -4.8315191    6.1965484   -2.1681304  0.00   -0.0001967   -0.0000944    0.0001055
 H   -3.1179850    4.4456140   -2.1399335  0.00   -0.0001537   -0.0000074   -0.0000342
 C   -3.5975452    1.3756621   -1.5589971  0.00   -0.0000077   -0.0000708    0.0000864
 C   -1.5755591    0.3168787   -0.7544349  0.00    0.0000324   -0.0000182   -0.0000449
 C   -3.9453307    0.2006696   -2.2155145  0.00    0.0000136   -0.0000838    0.0000995
 C   -3.1109347   -0.9110914   -2.1494350  0.00    0.0000437   -0.0000504    0.0000543
 C   -1.9282514   -0.8514324   -1.4176005  0.00    0.0000826   -0.0000029    0.0000114
 H   -1.2820227   -1.7170353   -1.3568241  0.00    0.0001023    0.0000121   -0.0000224
 H   -0.6601727    0.3587862   -0.1810749  0.00    0.0000891    0.0000469   -0.0000554
 H   -4.2599134    2.2277086   -1.6108390  0.00   -0.0000129   -0.0000614    0.0001156
 H   -4.8708501    0.1542012   -2.7739129  0.00   -0.0000167   -0.0001079    0.0001309
 H   -5.8937077    6.9397440   -0.0559721  0.00   -0.0001542   -0.0000945    0.0001208
 H   -3.3856651   -1.8247124   -2.6602043  0.00    0.0000564   -0.0000524    0.0000706
 H   -0.7212968    1.6548177    5.3906474  0.00    0.0002930    0.0000486   -0.0000523
 O    2.0801074    3.9054140    0.5259617  0.00    0.0000476    0.0002922   -0.0000483
 N    2.9649922    2.0205268   -0.4146935  0.00    0.0000692    0.0001396   -0.0001782
 H    2.9931007    1.5117247   -1.2866045  0.00   -0.0000022    0.0001748   -0.0002142
 H    3.8583280    2.4369338   -0.1940800  0.00    0.0000335    0.0001792   -0.0002621
