# Supplementary material for: Electron-rich triarylphosphines as nucleophilic catalysts for oxa-Michael reactions
Source: Beilstein J Org Chem. 2021 Jul 21;17:1689–97. doi: 10.3762/bjoc.17.117 (PMC8313974; doi:10.3762/bjoc.17.117)
Supplement: File 2 — xyz Files of the calculated structures. [file Beilstein_J_Org_Chem-17-1689-s002.zip › xyz-files/tpp-acrylonitril.xyz]

41
 Energy =   -1206.9101101550
 P   -1.8835149    2.9825846   -0.0012546  0.00    0.0000309    0.0000331   -0.0000664
 C   -3.2317642    4.1825445    0.0128344  0.00   -0.0000001   -0.0000304    0.0000588
 C   -1.4426694    2.5713319    1.6949868  0.00    0.0000022   -0.0000223   -0.0000086
 C   -2.4146019    1.4735754   -0.8218795  0.00    0.0000704    0.0000436    0.0000449
 C   -0.3706165    3.6630148   -0.9287674  0.00   -0.0000247    0.0000345   -0.0000389
 C    0.7413535    2.7090955   -1.0507121  0.00   -0.0000408    0.0001382   -0.0000823
 H   -0.1206149    4.5798323   -0.3919714  0.00   -0.0000950    0.0001245   -0.0000904
 H   -0.7964312    3.9614380   -1.8886004  0.00   -0.0000849    0.0000840   -0.0000507
 C    1.7371581    2.6257807   -0.1002428  0.00   -0.0000220    0.0002107   -0.0001861
 H    0.7043138    1.9551588   -1.8227132  0.00   -0.0000012    0.0001270   -0.0000948
 C   -2.1741527    1.5970756    2.3844173  0.00    0.0001647    0.0000632   -0.0000089
 C   -1.8866640    1.3252886    3.7151574  0.00    0.0002114    0.0000337    0.0000028
 C   -0.8646900    2.0162980    4.3613421  0.00    0.0001835    0.0000705   -0.0000438
 C   -0.1314384    2.9799352    3.6770031  0.00    0.0001401    0.0001154   -0.0000844
 C   -0.4194307    3.2629760    2.3474558  0.00    0.0000887    0.0001080   -0.0000901
 H   -2.9601131    1.0490786    1.8825133  0.00    0.0001498   -0.0000160    0.0000341
 H   -2.4548229    0.5719689    4.2443260  0.00    0.0002484    0.0000165    0.0000090
 H    0.6723048    3.5070913    4.1724770  0.00    0.0001326    0.0001341   -0.0001015
 H    0.1697102    4.0029680    1.8275088  0.00    0.0000233    0.0001305   -0.0000649
 C   -3.8625716    4.5720516    1.1995195  0.00   -0.0000202   -0.0000702    0.0000260
 C   -3.5913765    4.8015645   -1.1932858  0.00   -0.0000962   -0.0000223    0.0000558
 C   -4.8496624    5.5495870    1.1744248  0.00   -0.0000597   -0.0000975    0.0000885
 C   -5.2108314    6.1518762   -0.0273635  0.00   -0.0001341   -0.0001120    0.0000954
 C   -4.5792826    5.7775678   -1.2100683  0.00   -0.0001189   -0.0000729    0.0000631
 H   -3.5863278    4.1153323    2.1397814  0.00    0.0000207   -0.0000328    0.0000380
 H   -5.3377984    5.8397444    2.0951502  0.00   -0.0000280   -0.0000928    0.0001084
 H   -4.8525178    6.2465321   -2.1459378  0.00   -0.0001981   -0.0000920    0.0000850
 H   -3.1087130    4.5229952   -2.1208174  0.00   -0.0001470   -0.0000356    0.0000197
 C   -3.5919134    1.4048563   -1.5742263  0.00    0.0000411   -0.0000377    0.0000675
 C   -1.5717896    0.3547821   -0.7474122  0.00    0.0000887    0.0000653   -0.0000517
 C   -3.9171938    0.2357640   -2.2499876  0.00    0.0000160   -0.0000476    0.0000780
 C   -3.0723162   -0.8695617   -2.1838454  0.00    0.0001076   -0.0000268    0.0000337
 C   -1.9033017   -0.8084320   -1.4321630  0.00    0.0001363    0.0000296   -0.0000363
 H   -1.2496585   -1.6683779   -1.3712529  0.00    0.0001850   -0.0000038    0.0000223
 H   -0.6692931    0.3939732   -0.1550189  0.00    0.0000517    0.0001317   -0.0000659
 H   -4.2596589    2.2527279   -1.6283280  0.00   -0.0000362   -0.0000922    0.0000677
 H   -4.8327327    0.1873067   -2.8243670  0.00    0.0000379   -0.0000885    0.0000765
 H   -5.9793364    6.9133518   -0.0419130  0.00   -0.0001428   -0.0001322    0.0001188
 H   -3.3301171   -1.7791754   -2.7103723  0.00    0.0001182   -0.0000257    0.0000320
 N    2.5908093    2.5813468    0.7034557  0.00    0.0000880    0.0001469   -0.0001398
 H   -0.6355920    1.7975003    5.3960772  0.00    0.0002367    0.0000881   -0.0000549
