# Supplementary material for: Electron-rich triarylphosphines as nucleophilic catalysts for oxa-Michael reactions
Source: Beilstein J Org Chem. 2021 Jul 21;17:1689–97. doi: 10.3762/bjoc.17.117 (PMC8313974; doi:10.3762/bjoc.17.117)
Supplement: File 2 — xyz Files of the calculated structures. [file Beilstein_J_Org_Chem-17-1689-s002.zip › xyz-files/tpp-dvs.xyz]

47
 Energy =   -1740.6565342720
 P   -1.7582595    3.2372530   -0.0712710  0.00   -0.0000495   -0.0000217   -0.0000335
 C   -3.2695833    4.2111253    0.1061512  0.00   -0.0000144   -0.0000233   -0.0000176
 C   -1.1194020    2.8858036    1.5760205  0.00    0.0000164    0.0000110   -0.0000625
 C   -2.1264701    1.6872926   -0.9022300  0.00   -0.0000241   -0.0000512    0.0000258
 C   -0.4936721    4.2016355   -1.0827398  0.00   -0.0000696   -0.0000477   -0.0001177
 C    0.6691601    3.4540063   -1.5826057  0.00   -0.0000555   -0.0000537   -0.0000705
 H   -0.2149440    5.0337349   -0.4355719  0.00   -0.0000263   -0.0000243   -0.0001242
 H   -1.0943545    4.6170024   -1.8942436  0.00   -0.0000688   -0.0000711   -0.0000912
 C   -1.4584074    1.6984082    2.2323872  0.00    0.0000075    0.0000561    0.0000255
 C   -1.0254608    1.4764096    3.5328578  0.00    0.0000461    0.0000766   -0.0000043
 C   -0.2612100    2.4389222    4.1860641  0.00    0.0000694    0.0001064   -0.0000452
 C    0.0727399    3.6234850    3.5372758  0.00    0.0000466    0.0000827   -0.0000844
 C   -0.3509452    3.8498965    2.2344522  0.00    0.0000413    0.0000490   -0.0001030
 H   -2.0520184    0.9469815    1.7307084  0.00    0.0000090    0.0000330    0.0000325
 H   -1.2842227    0.5533216    4.0339876  0.00    0.0000629    0.0000965    0.0000260
 H    0.6765869    4.3676562    4.0385753  0.00    0.0000610    0.0000948   -0.0001202
 H   -0.0528040    4.7583903    1.7337772  0.00    0.0000107    0.0000281   -0.0001179
 C   -3.8709804    4.4013846    1.3542847  0.00   -0.0000178    0.0000050   -0.0000261
 C   -3.8250654    4.8198903   -1.0274224  0.00   -0.0000169   -0.0000055   -0.0000227
 C   -5.0161512    5.1807470    1.4634773  0.00    0.0000057    0.0000187   -0.0000211
 C   -5.5663884    5.7788875    0.3339004  0.00   -0.0000197   -0.0000065   -0.0000190
 C   -4.9697073    5.5978371   -0.9106009  0.00   -0.0000374   -0.0000320   -0.0000330
 H   -3.4477820    3.9452934    2.2383934  0.00    0.0000184    0.0000381   -0.0000263
 H   -5.4779575    5.3201838    2.4317228  0.00    0.0000278    0.0000503   -0.0000163
 H   -5.3928879    6.0629102   -1.7908521  0.00   -0.0000623   -0.0000616   -0.0000381
 H   -3.3761742    4.6857030   -2.0025669  0.00   -0.0000663   -0.0000659   -0.0000479
 C   -3.3578567    1.4497132   -1.5211658  0.00   -0.0000663   -0.0000514    0.0000627
 C   -1.1100626    0.7252195   -0.9828403  0.00   -0.0000520   -0.0000445   -0.0000059
 C   -3.5663284    0.2665357   -2.2187454  0.00   -0.0000709   -0.0000785    0.0000824
 C   -2.5516413   -0.6830957   -2.3052147  0.00   -0.0000796   -0.0000800    0.0000871
 C   -1.3274555   -0.4537022   -1.6849995  0.00   -0.0000644   -0.0000611    0.0000541
 H   -0.5406608   -1.1939559   -1.7440332  0.00   -0.0000669   -0.0000613    0.0000553
 H   -0.1647446    0.8937868   -0.4896896  0.00   -0.0000323   -0.0000292   -0.0000179
 H   -4.1547971    2.1767445   -1.4569221  0.00   -0.0000581   -0.0000539    0.0000463
 H   -4.5224591    0.0857989   -2.6914232  0.00   -0.0000887   -0.0000900    0.0001115
 H   -6.4569589    6.3868570    0.4230775  0.00   -0.0000141   -0.0000011   -0.0000222
 H   -2.7179947   -1.6034769   -2.8494374  0.00   -0.0000881   -0.0000901    0.0001108
 H    0.0787105    2.2631028    5.1982288  0.00    0.0000886    0.0001236   -0.0000510
 S    2.1112997    3.3748453   -0.7607745  0.00   -0.0000281   -0.0000480   -0.0001185
 H    0.6144553    2.8702526   -2.4879098  0.00   -0.0000721   -0.0000958   -0.0000835
 O    3.2328687    3.3418969   -1.7046973  0.00   -0.0000623   -0.0000613   -0.0001440
 O    2.1318139    4.3748388    0.3112524  0.00   -0.0000204   -0.0000093   -0.0001610
 C    2.2651980    1.7863308    0.0366249  0.00   -0.0000202   -0.0000114   -0.0000697
 C    2.2639522    1.5941451    1.3490986  0.00    0.0000098    0.0000146   -0.0000869
 H    2.3423870    0.9748354   -0.6785232  0.00   -0.0000475   -0.0000320   -0.0000637
 H    2.1906585    2.4285432    2.0321548  0.00    0.0000131    0.0000358   -0.0001055
 H    2.3304370    0.5985628    1.7697375  0.00    0.0000165    0.0000397   -0.0000565
