# Supplementary material for: Electron-rich triarylphosphines as nucleophilic catalysts for oxa-Michael reactions
Source: Beilstein J Org Chem. 2021 Jul 21;17:1689–97. doi: 10.3762/bjoc.17.117 (PMC8313974; doi:10.3762/bjoc.17.117)
Supplement: File 2 — xyz Files of the calculated structures. [file Beilstein_J_Org_Chem-17-1689-s002.zip › xyz-files/tpp.xyz]

34
 Energy =   -1036.1167509610
 P    0.3565340    1.1617988    0.7551800  0.00    0.0000177    0.0000618    0.0000793
 C   -0.6648742    2.6588478    0.4263849  0.00   -0.0000496    0.0000719    0.0000061
 C    1.2746763    0.9570418   -0.8283328  0.00    0.0000706    0.0000872   -0.0000596
 C   -0.8903886   -0.1907130    0.6626906  0.00   -0.0000404   -0.0000609    0.0000164
 C   -2.1875242   -0.0349831    0.1665185  0.00    0.0000712   -0.0000067   -0.0000225
 C   -0.4956990   -1.4514192    1.1259824  0.00    0.0000975   -0.0000120   -0.0000578
 C   -3.0651215   -1.1149196    0.1287901  0.00    0.0000375   -0.0001074    0.0000294
 C   -2.6573543   -2.3665086    0.5793584  0.00    0.0001192   -0.0000300   -0.0000843
 C   -1.3673629   -2.5330891    1.0768420  0.00    0.0001201   -0.0000676   -0.0000770
 H   -2.5179155    0.9301545   -0.1932394  0.00    0.0000236   -0.0000814   -0.0000620
 H   -4.0670378   -0.9778929   -0.2576583  0.00    0.0000523   -0.0000652    0.0000360
 H    0.5015398   -1.5883807    1.5275235  0.00    0.0001098   -0.0000082   -0.0001220
 H   -3.3408185   -3.2052653    0.5481181  0.00    0.0001556   -0.0001186   -0.0001349
 H   -1.0434246   -3.5020834    1.4346604  0.00    0.0000957    0.0000238    0.0000520
 C   -0.8379412    3.2344707   -0.8352184  0.00   -0.0000241   -0.0000448    0.0000566
 C   -1.3014068    3.2471205    1.5257441  0.00   -0.0001066   -0.0000808    0.0000347
 C   -2.1056371    4.3695542    1.3663204  0.00   -0.0000972   -0.0000575    0.0000567
 C   -1.6329858    4.3661523   -0.9935348  0.00   -0.0001389    0.0000147    0.0000873
 C   -2.2716250    4.9342563    0.1042275  0.00   -0.0000974   -0.0000323    0.0000307
 H   -1.1678230    2.8232993    2.5141899  0.00   -0.0000177   -0.0000309    0.0000297
 H   -0.3532066    2.8013481   -1.6998055  0.00   -0.0001122    0.0000155    0.0000086
 H   -1.7564292    4.8008503   -1.9772744  0.00    0.0000018    0.0000580    0.0000688
 H   -2.8903423    5.8134966   -0.0212040  0.00   -0.0002103   -0.0001459    0.0000783
 H   -2.5945373    4.8080172    2.2269227  0.00   -0.0000349   -0.0000544    0.0000699
 C    0.8498443    0.1508108   -1.8878717  0.00    0.0000624   -0.0000283   -0.0000007
 C    1.6057746    0.0574259   -3.0530518  0.00   -0.0000063    0.0001211   -0.0000160
 C    2.7920968    0.7733999   -3.1790951  0.00   -0.0000134    0.0002377   -0.0000191
 C    3.2255117    1.5793088   -2.1293917  0.00   -0.0000331    0.0001629   -0.0000902
 C    2.4767910    1.6620305   -0.9611087  0.00   -0.0000088    0.0000508    0.0000635
 H    4.1500989    2.1355561   -2.2167272  0.00   -0.0000787    0.0002239   -0.0000069
 H    2.8297603    2.2810795   -0.1446093  0.00   -0.0000366    0.0000933    0.0000036
 H    1.2640167   -0.5725528   -3.8644039  0.00    0.0000017    0.0001922   -0.0000640
 H    3.3777152    0.7005335   -4.0864879  0.00    0.0000728    0.0000421    0.0000494
 H   -0.0733645   -0.4072064   -1.8081389  0.00    0.0000310    0.0000674   -0.0000157
